# Supplementary material for: Overexpressing Carotenoid Biosynthetic Genes in Synechocystis sp. PCC 6803 Improved Intracellular Pigments and Antioxidant Activity, Which Can Decrease the Viability and Proliferation of Lung Cancer Cells In Vitro
Source: Int J Mol Sci. 2023 May 27;24(11):9370. doi: 10.3390/ijms24119370 (PMC10253290; doi:10.3390/ijms24119370)
Supplement: Supplementary file 1 [file ijms-24-09370-s001.zip]

Archive with 1 entries (1 files):
- ijms-2406982-supplementary.pdf
